# Supplementary material for: The Three-Class Annotation Method Improves the AI Detection of Early-Stage Osteosarcoma on Plain Radiographs: A Novel Approach for Rare Cancer Diagnosis
Source: Cancers (Basel). 2024 Dec 25;17(1):29. doi: 10.3390/cancers17010029 (PMC11718825; doi:10.3390/cancers17010029)
Supplement: Supplementary file 1 [file cancers-17-00029-s001.zip]

Archive with 1 entries (1 files):
- cancers-3345952-supplementary.pdf
